# Supplementary material for: Viewing Ambiguous Social Interactions Increases Functional Connectivity between Frontal and Temporal Nodes of the Social Brain
Source: J Neurosci. 2021 Jul 14;41(28):6070–86. doi: 10.1523/JNEUROSCI.0870-20.2021 (PMC8276745; doi:10.1523/JNEUROSCI.0870-20.2021)
Supplement: Figure 4-1 — Putative social network ROIs. Table containing the CARET atlas cortical region, and centroid coordinate in NMT space for each putative social network ROI. Download Figure 4-1, XLSX file. [file ns-JN-RM-0870-20-s04.xlsx]

## Sheet: Sheet1
Table 3-1 Putative Social network ROI’s, CARET atlas cortical region, and centroid co-ordinate in NMT space
ROI number	ROI name	CC Atlas	NMT co-ordinates (mm)
			x	y	z
1	Left V4	Left V4	-22.25	-26.5	12.5
2	Left pSTS	Left MT	-19.75	-21	6.5
3	Left mSTS	Left TPOr	-19.75	-14	1
4	Left aSTS	Left IPA	-19.75	3.5	9
5	Left 6Val	Left 6Val	-15.25	3.5	6
6	Left Caudate	-	-3.75	3.5	6
7	Left pACC	Left ACC	-1.75	3.5	10.5
8	Left aACC	Left ACC	-1.75	9	11.5
9	Right V4	Right V4	21.25	-25	11
10	Right 7a	Right 7a	21.25	-21	14.5
11	Right mSTS1	Right FST	25.25	-15	6.5
12	Right mSTS2	Right TPOi	19.25	-15.5	4.5
13	Right aSTS	Right IPA	19.25	-6.5	-6.5
14	Right 6DR	Right 6DR	9.75	4.5	15
15	Right ACC	Right ACC	0.75	7	10.5
16	Right FPC	Right area10	1.75	20	8.5
